# Supplementary material for: Development of gut inflammation in mice colonized with mucosa-associated bacteria from patients with ulcerative colitis
Source: Gut Pathog. 2015 Dec 21;7:32. doi: 10.1186/s13099-015-0080-2 (PMC4687314; doi:10.1186/s13099-015-0080-2)
Supplement: Supplementary file 1 — 10.1186/s13099-015-0080-2 The sequences of excised DGGE bands. [file 13099_2015_80_MOESM1_ESM.txt]

>1_Biopsy_a
CTGACCGAGCACGCCGCGTGAGTGAAGAAGGTTTTCGGATCGTAAAGCTCTGTTGTAAGAGAAGAACGTGTGTGAGAGTGGAAAGTTCACACAGTGACGGTAACTTACCAGAAAGGGACGGCTAACTACGTGCCAGCAGCCGCGGTAA

>2_P_aHMA
GGGGACCTGAACGAGCATGCCGCGTGAGTGAGAAGGTCTTCGGATCGTAAAGCTCTGTTGTAAGTGAAGAACGGCTCATAGAGGAAATGCTATGGGAGTGACGGTAGCTTACCAGAAAGCCACGGCTAACTACGATGCCAGCAGCCGCGGTAA

>3_P_aHMA
CCTGATCCAGCGACGCCGCGTGAGTGAGAAGTATTTCGGTATGTAAAGCTCTATCAGCAGGGAAGAAAATGACGGTACCTGACTAAGAAGCCCCGGCTAACTACGTGCCAGCAGCCGCGGTAA 

>4_P_bHMA
ACCTGATGCAGCGACGCCGCGTGAGCGATGAAGTATCTTCGGTATGTAAACTTCTATCAGCAGGGAAGAAAATGACGGTACCTGACTAAGAAGCCCCGGCTAACTACGTGCCAGCAGCCGCGGTAA

>5_P_bHMA
CTGAATGCAGCGACGCCGCGTGAGGAGAAGTATCTCGGTATGTAAACTTCTATCAGCAGGGAAGAAAATGACGGTACCTGACTAAGAAGCCCCGGCTAACTACGTGCCAGCAGCCGCGGTAA

>6_P_bHMA
GGAACCTGATGCAGCGACGCCGCGTGAGCGATGAAGTATTTCGGTATGTAAAGCTCTATCAGCAGGGAAGAAAATGACGGTACCTGACTAAGAAGCCCCGGCTAACTACGTGCCAGCAGCCGCGGTAA 

>7_Biopsy_c
CCGAGCACGCCGCGTGAGTGAGAGGTTTTCGGATCGTAAAACTCTGTTGTTAGAGAAGAACAAGGATGAGAGTAACTGTTCATCCCTTGACGGTATCTAACCAGAAAGCCACGGCTAACTACGTGCCAGCAGCCGCGGTAA

>8_P_cHMA
GGGACCGAGCACGACGCCGCGTGAGTGAGAAGTATTTCGGTATGTAAAGCTCTATCAGCAGGGTAAGAAAATGACGGTACCTGATTAAGAAGCCCCGGCTAACTACGTGCCAGCAGCCGCGGTAA 

>9_P_cHMA
CGTGAGTGAGAAGGTCTTCGGATCGTAAAGCTCTGTTGTAAGTGAAGAACGGCTCATAGAGGAAATGCTATGGGAGTGACGGTAGCTTACCAGAAAGCCACGGCTAACTACGATGCCAGCAGCCGCGGTAA 


>10_F1_aHMA
GGCGGAAGCCTGATCCAGCGACGCCGCGTGAGTGAAGAAGTATTTCGGTATGTAAAGCTCTATCAGAGGTAAGAAAATGACGGTACCTGACTAAGAAGCCCCGGCTAACCACGTACCAGCAGCCGCGGTAATA 

>11_ F1_aHMA
GGCGAAGCCTGATGCAGCGACGCCGCGTGAGTGAAGAAGTATTTCGGTATGTAAAGCTCTATCAGCAGGGAAGAAAATGACGGTACCTGACTAAGAAGCCCCGGCTAACTACGTGCCAGCAGCCGCGGTAATACTA

>12_ F1_aHMA
GGGGGGAACCCTGATGCAGCGACGCCGCGTGAAGGAGAAGTATYTCGGTATGTAAACTTCTATCAGCAGGGAAGAAAATGACGGTACCTGACTAAGAAGCCCCGGCTAACTACGTGCCAGCAGCCGCGGTAATA 

>13_ F1_aHMA
GGAGAACCTGATGCAGCGACGCCGCGTGAAGGAAGAAGTATCTCGGTATGTAAACTTCTATCAGCAGGGAAGAAAATGACGGTACCTGACTAAGAAGCCCCGGCTAACTACGTGCCAGCAGCCGCGGTAATA 

>14_ F1_aHMA
GGCGCACCCTGATGCAGCTAYTCCGCGTGWGCGATGAAGGTCTTGGTRTKGTAACTTCTATTTGTAGGGAAGAAAAAACACGTTCGTAAMWACGRAGCAACCGACAACTTTATGCCAGCAACCRCCGGAATTCTAAGTGCCAGCAGCCGCGGGG 

>15_ F1_aHMA
GGGMAGTAACCTGATGCAGCGACGCCGCGTGAAGGATGAAGTATTTCGGTATGTAAACTTCTATCAGAGGTAAGAAAATGACGGTACCTGACTAAGAAGCCCCGGCTAACTACGTGCCAGCAGCCGCCGGAATAAATAGTGCCAGCAGCCGC 

>16_ F4_aHMA
GGCGCACCCTGATGCAGCTAYTCCGCGTGWGCGATGAAGGTCTTGGTRTKGTAACTTCTATTTGTAGGGAAGAAAAAACACGTTCGTAAMWACGRAGCAACCGACAACTTTATGCCAGCAACCRCCGGAATTCTAAGTGCCAGCAGCCGCGGGG 

>17_ F4_aHMA
GGCGAAAGCCTGATGCAGCAACGCCGCGTGAGTGATGAAGGCCTTCGGGTCGTAAAACTCTGTCYTCAAGGAAGATAATGACGGTACTTGAGGAGGAAGCCCCGGCTAACTACGTGCCAGCAGCCGCGGTAATA
 
>18_ F4_aHMA
GGGCGAAGCCAGATGCAGCACGCCGCGTGAGTGATGACGGCCTTCGGGTTGTAAAACTCTGTCTTCAGGGACGATAATGACGGTACCTGAGGAGGAAGCCACGGCTAACTACGTGCCAGCAGCCGCGGTAATA 

>19_ F1_bHMA
ACCTGATGCAGCGACGCCGCGTGAGCGATGAAGTATCTTCGGTATGTAAACTTCTATCAGCAGGGAAGAAAATGACGGTACCTGACTAAGAAGCCCCGGCTAACTACGTGCCAGCAGCCGCGGTAA

>20_ F1_bHMA
TGATGCAGCGACGCCGCGTGAGGAGAAGTATCTCGGTATGTAAACTTCTATCAGCAGGGAAGAAAATGACGGTACCTGACTAAGAAGCCCCGGCTAACTACGTGCCAGCAGCCGCGGTAA 

>21_ F1_bHMA
ACCTGATGCAGCGACGCCGCGTGAAGGAAGAAGTATCTCGGTATGTAAACTTCTATCAGCAGGGAAGAAAATGACGGTACCTGACTAAGAAGCCCCGGCTAACTACGTGCCAGCAGCCGCGGTAATA 

>22_ F1_bHMA
GAGAACCTGATGCAGCGACGCCGCGTGAGCGATGAAGTATTTCGGTATGTAAAGCTCTATCAGCAGGGAAGAAAATGACGGTACCTGACTAAGAAGCCCCGGCTAACTACGTGCCAGCAGCCGCGGTAATAC 

>23_ F3_bHMA
GGGCACCTGATGCAGCGACGCCGCGTGAAGGATGAAGTATYTCGGTATGTAAACTTCTATCAGCAGGGAAGAAAATGACGGTACCTGACTAAGAAGCCCCGGCTAACTACGTGCCAGCAGCCGCGGTAATAC 

>24_ F3_bHMA
GCAACCTGATCCAGCAACGCCGCGTGANGGATGAAGTATTCGGATGTAAACTTCTGTTATACCGTTAGACGGGACCGGTCCGGAATGACAGGCCCCTGACGACTCTTTGCCAGGAAGCCCCGGCTTACTACGTGCCAGCAGCCGCGGTAATAA 

>25_ F3_bHMA
ACCTGATGCAGCGACGCCGCGTGAATGATGAAGTATTTCGGTATGTAAACTTCTATCAGCAGGGAAGAAAATGACGGTACCTGACTAATAAGCCCCGGCTAACTACGTGCCAGCAGCCGCGGTAATACTMCGTGCCAGGCAGCCGCGGTAATATA 

>26_ F3_bHMA
GGAGAACCCTGATGCAGCGACGCCGCGTGAAGGATGAAGTATTTCGGTATGTAAACTTCTATCAGCAGGGAAGAAAATGACGGTACCTGACTAAGAAGCCCCGGCTAACTACGTGCCAGCAGCCGCGGTAATA
